# Supplementary material for: Styrylpyridinium Derivatives for Fluorescent Cell Imaging
Source: Pharmaceuticals (Basel). 2023 Sep 4;16(9):1245. doi: 10.3390/ph16091245 (PMC10535741; doi:10.3390/ph16091245)
Supplement: Supplementary file 1 [file pharmaceuticals-16-01245-s001.zip]

Archive with 1 entries (1 files):
- pharmaceuticals-2480701-supplementary.pdf
